# Supplementary material for: Trimester-Specific Serum Fructosamine in Association with Abdominal Adiposity, Insulin Resistance, and Inflammation in Healthy Pregnant Individuals
Source: Nutrients. 2022 Sep 27;14(19):3999. doi: 10.3390/nu14193999 (PMC9572673; doi:10.3390/nu14193999)
Supplement: Supplementary file 1 [file nutrients-14-03999-s001.zip]

Archive with 1 entries (1 files):
- nutrients-1904692-supplementary.pdf
